# Supplementary material for: Impacts of Different Prenatal Supplementation Strategies on the Plasma Metabolome of Bulls in the Rearing and Finishing Phase
Source: Metabolites. 2023 Feb 10;13(2):259. doi: 10.3390/metabo13020259 (PMC9960736; doi:10.3390/metabo13020259)
Supplement: Supplementary file 1 [file metabolites-13-00259-s001.zip › Table_S1.xlsx]

## Sheet: Sheet 1
Table S1. Plasma metabolites (µM; mean ± standard error) of bulls in the rearing phase submitted to the different prenatal nutrition approaches (NP, PP and FP) with their respective p values.
Metabolites	NP	PP	FP	p value
Carnosine	23.692 +- 0.749	18.68 +- 0.882	19.446 +- 1.111	0.008
Putrescine	0.128 +- 0.014	0.076 +- 0.011	0.09 +- 0.005	0.02
t4-OH-Pro	41.66 +- 2.435	35.762 +- 1.985	33.762 +- 0.838	0.032
Trp	41.578 +- 3.867	38.704 +- 2.632	31.268 +- 1.178	0.037
Cit	48.514 +- 2.712	52.72 +- 3.223	59.544 +- 1.657	0.041
SM C18:1	6.805 +- 2.072	1.817 +- 0.997	9.108 +- 2.147	0.047
SM C18:0	13.21 +- 2.378	8.976 +- 1.603	16.82 +- 1.749	0.056
Kynurenine	8.602 +- 0.937	6.206 +- 0.587	8.708 +- 0.652	0.065
Glu	83.744 +- 5.966	82.374 +- 5.064	104.026 +- 11.189	0.107
C6:1	0.032 +- 0.015	0.45 +- 0.256	0.018 +- 0.018	0.107
C5-OH (C3-DC-M)	0.015 +- 0.007	0.066 +- 0.025	0.062 +- 0.013	0.12
Met	32.484 +- 2.975	27.644 +- 2.026	25.498 +- 1.24	0.134
SM C24:1	22.912 +- 13.638	9.264 +- 7.187	36.09 +- 13.436	0.139
C10:2	0.021 +- 0.009	0.032 +- 0.009	0.045 +- 0.004	0.143
C3-DC (C4-OH)	0.04 +- 0.01	0.073 +- 0.025	0.027 +- 0.008	0.153
C12-DC	0.047 +- 0.004	0.064 +- 0.01	0.035 +- 0.013	0.154
lysoPC a C26:0	0.195 +- 0.062	0.174 +- 0.052	0.342 +- 0.077	0.166
SM (OH) C22:2	2.254 +- 0.999	1.551 +- 0.925	4.372 +- 1.086	0.168
Tyr	89.45 +- 9.382	70.584 +- 6.41	71.728 +- 5.347	0.169
PC ae C44:4	0.062 +- 0.032	0.032 +- 0.009	0.088 +- 0.037	0.176
C14:1-OH	0.011 +- 0.005	0.014 +- 0.002	0.024 +- 0.006	0.182
Phe	73.282 +- 4.637	64.176 +- 4.149	62.486 +- 4.114	0.188
Alpha-aaa	1.522 +- 0.33	0.896 +- 0.154	0.858 +- 0.266	0.192
Gly	379.52 +- 19.265	437.87 +- 32.647	386.01 +- 27.077	0.206
Arg	92.408 +- 9.514	77.148 +- 3.959	77.85 +- 2.971	0.211
C5:1	0.026 +- 0.007	0.024 +- 0.011	0.006 +- 0.006	0.221
Orn	39.794 +- 3.957	32.638 +- 1.886	35.336 +- 1.522	0.229
PC aa C42:2	0.068 +- 0.022	0.083 +- 0.022	0.13 +- 0.031	0.237
Ac-Orn	3.436 +- 0.603	2.224 +- 0.187	2.718 +- 0.478	0.238
C14:1	0.031 +- 0.016	0.022 +- 0.02	0.062 +- 0.013	0.242
C16:2-OH	0.002 +- 0.002	0.024 +- 0.013	0.01 +- 0.006	0.252
C5-DC (C6-OH)	0.1 +- 0.048	0.178 +- 0.075	0.037 +- 0.03	0.252
PC ae C38:6	4.752 +- 1.703	9.416 +- 3.126	4.874 +- 0.563	0.256
His	70.914 +- 5.326	58.906 +- 4.582	61.736 +- 4.651	0.26
C5-M-DC	0.031 +- 0.019	0.106 +- 0.051	0.039 +- 0.017	0.271
PC aa C40:3	0.119 +- 0.044	0.304 +- 0.114	0.23 +- 0.067	0.291
PC aa C36:2	67.96 +- 24.469	199.358 +- 88.775	139.88 +- 26.36	0.295
C16-OH	0.005 +- 0.003	0.005 +- 0.003	0.006 +- 0.006	0.299
PC aa C40:5	5.349 +- 3.776	25.832 +- 13.096	13.373 +- 5.761	0.301
PC ae C34:1	3.328 +- 0.532	5.302 +- 1.37	3.758 +- 0.338	0.301
SM (OH) C14:1	1.458 +- 0.428	2.59 +- 0.885	2.898 +- 0.499	0.311
Taurine	17.3 +- 1.625	13.034 +- 2.746	14.014 +- 0.738	0.315
PC aa C40:4	2.322 +- 1.712	9.61 +- 4.415	5.866 +- 2.652	0.322
lysoPC a C18:1	8.098 +- 3.364	4.818 +- 2.455	12.014 +- 3.647	0.326
C16	3.057 +- 2.986	0.18 +- 0.124	7.946 +- 7.164	0.327
SM C20:2	0.104 +- 0.071	0.027 +- 0.023	0.194 +- 0.102	0.33
lysoPC a C28:1	0.269 +- 0.073	0.386 +- 0.119	0.567 +- 0.179	0.33
PC aa C36:6	1.691 +- 0.923	6.081 +- 2.724	3.952 +- 1.657	0.332
PC ae C42:3	0.16 +- 0.082	0.083 +- 0.027	0.232 +- 0.077	0.337
PC ae C42:2	0.142 +- 0.047	0.113 +- 0.029	0.211 +- 0.056	0.344
lysoPC a C17:0	0.709 +- 0.381	0.635 +- 0.377	1.422 +- 0.436	0.345
C10	1.306 +- 1.266	0.058 +- 0.012	2.703 +- 2.649	0.349
SM C16:1	4.128 +- 2.207	3.58 +- 2.049	7.958 +- 2.38	0.361
lysoPC a C16:1	0.76 +- 0.331	0.438 +- 0.228	1.078 +- 0.33	0.363
C14:2-OH	0.005 +- 0.002	0.004 +- 0.002	0.001 +- 0.001	0.366
PC aa C42:0	0.105 +- 0.03	0.068 +- 0.012	0.143 +- 0.049	0.369
Pro	70.878 +- 6.208	70.862 +- 3.751	62.854 +- 3.141	0.384
PC ae C36:0	1.323 +- 0.861	4.586 +- 2.23	2.719 +- 1.197	0.388
PC ae C34:3	5.287 +- 1.799	5.351 +- 1.389	9.542 +- 3.391	0.403
PC ae C38:4	3.3 +- 0.971	2.895 +- 0.703	4.742 +- 1.252	0.409
C18:1-OH	0.015 +- 0.004	0.022 +- 0.009	0.021 +- 0.012	0.414
SM (OH) C16:1	3.538 +- 1.466	5.016 +- 1.841	8.002 +- 3.159	0.425
PC aa C40:1	0.311 +- 0.037	0.278 +- 0.022	0.345 +- 0.048	0.432
PC ae C38:3	1.576 +- 0.607	1.621 +- 0.481	2.787 +- 0.977	0.435
C9	0.02 +- 0.001	0.023 +- 0.008	0.013 +- 0.004	0.435
PC aa C30:0	1.774 +- 0.48	3.153 +- 0.908	3.241 +- 1.018	0.437
PC ae C38:2	1.081 +- 0.523	2.251 +- 0.797	2.445 +- 0.934	0.439
PC ae C30:2	0.384 +- 0.181	0.635 +- 0.22	0.924 +- 0.384	0.441
Sarcosine	1.732 +- 0.199	1.542 +- 0.2	2.004 +- 0.318	0.442
PC ae C38:1	1.188 +- 0.735	1.844 +- 0.672	3.091 +- 1.417	0.446
PC ae C44:3	0.037 +- 0.011	0.048 +- 0.013	0.067 +- 0.022	0.449
C16:1-OH	0.024 +- 0.004	0.039 +- 0.011	0.026 +- 0.013	0.45
PC ae C42:0	0.221 +- 0.028	0.212 +- 0.023	0.257 +- 0.031	0.454
H1	4366.54 +- 2275.322	13408.88 +- 6946.204	8260.2 +- 3902.443	0.463
SM C16:0	41.056 +- 18.628	37.196 +- 12.664	64.06 +- 15.174	0.468
PC aa C32:2	8.728 +- 3.979	7.873 +- 2.73	3.664 +- 1.346	0.469
lysoPC a C16:0	38.328 +- 34.966	9.879 +- 7.92	49.928 +- 39.163	0.47
PC ae C40:3	0.471 +- 0.258	0.522 +- 0.203	0.921 +- 0.335	0.472
Lys	106.85 +- 21.832	83.56 +- 8.454	87.612 +- 4.416	0.477
Thr	94.24 +- 11.918	83.338 +- 4.817	80.032 +- 6.075	0.481
lysoPC a C14:0	0.751 +- 0.54	0.195 +- 0.052	1.176 +- 0.683	0.488
PC aa C42:6	0.167 +- 0.03	0.234 +- 0.069	0.164 +- 0.025	0.493
PC ae C40:1	0.282 +- 0.102	0.255 +- 0.049	0.415 +- 0.134	0.499
PC ae C32:1	1.587 +- 0.453	1.085 +- 0.182	1.406 +- 0.103	0.512
Leu	152.786 +- 16.24	134.24 +- 7.143	135.408 +- 10.372	0.516
PC aa C32:0	2.774 +- 0.805	4.068 +- 1.2	4.652 +- 1.283	0.518
PC ae C30:1	0.648 +- 0.436	1.213 +- 0.532	1.704 +- 0.802	0.523
PC ae C34:0	1.207 +- 0.79	2.132 +- 0.744	3.007 +- 1.467	0.526
PC ae C38:0	1.374 +- 0.716	2.499 +- 0.869	2.819 +- 1.043	0.528
SM C26:1	0.109 +- 0.044	0.087 +- 0.023	0.148 +- 0.051	0.532
PC aa C28:1	0.628 +- 0.225	1.105 +- 0.465	1.192 +- 0.372	0.538
PC ae C44:5	0.225 +- 0.15	0.061 +- 0.009	0.245 +- 0.175	0.542
PC aa C38:0	0.774 +- 0.196	1.152 +- 0.309	0.974 +- 0.155	0.542
lysoPC a C20:3	0.695 +- 0.303	0.534 +- 0.149	0.977 +- 0.333	0.543
PC aa C42:5	0.089 +- 0.023	0.12 +- 0.05	0.145 +- 0.019	0.545
PC ae C32:2	3.884 +- 1.693	3.664 +- 1.409	6.696 +- 2.726	0.546
PC aa C36:1	54.82 +- 33.895	71.66 +- 21.902	117.48 +- 54.451	0.548
PC ae C36:3	2.937 +- 0.789	2.254 +- 0.609	3.226 +- 0.308	0.551
PC aa C40:2	0.112 +- 0.061	0.078 +- 0.026	0.151 +- 0.044	0.553
C12	3.388 +- 3.353	0.064 +- 0.043	7.405 +- 7.25	0.554
C5	3.752 +- 2.309	0.593 +- 0.492	5.768 +- 4.898	0.556
PC ae C36:1	9.32 +- 3.905	8.004 +- 1.57	5.07 +- 1.108	0.56
SM C24:0	10.74 +- 4.658	7.906 +- 2.135	13.244 +- 2.735	0.565
C3-OH	0.028 +- 0.012	0.01 +- 0.006	0.031 +- 0.02	0.572
lysoPC a C18:2	6.955 +- 4.04	10.542 +- 7.51	11.11 +- 4.085	0.573
Met-SO	0.904 +- 0.209	0.664 +- 0.146	0.852 +- 0.101	0.574
PC aa C38:3	9.991 +- 5.677	14.566 +- 6.255	20.37 +- 7.884	0.575
PC aa C36:3	29.108 +- 8.865	37.716 +- 10.773	49.38 +- 12.411	0.579
C8	2.386 +- 2.304	0.097 +- 0.026	5.351 +- 5.287	0.579
C5:1-DC	0.011 +- 0.008	0.015 +- 0.006	0.006 +- 0.005	0.583
PC ae C30:0	0.336 +- 0.138	0.435 +- 0.127	0.575 +- 0.203	0.607
PC aa C40:6	4.182 +- 2.106	13.566 +- 8.358	5.668 +- 1.888	0.607
PC ae C40:4	0.645 +- 0.293	1.057 +- 0.449	1.171 +- 0.376	0.609
PC ae C42:4	0.22 +- 0.134	0.285 +- 0.129	0.426 +- 0.165	0.61
PC ae C40:5	1.296 +- 0.414	1.952 +- 0.76	2.15 +- 0.614	0.616
PC aa C36:0	2.592 +- 1.73	5.517 +- 2.556	5.71 +- 2.815	0.618
PC aa C32:3	4.719 +- 2.836	18.964 +- 13.304	14.001 +- 5.088	0.624
SM (OH) C24:1	0.377 +- 0.126	0.462 +- 0.122	0.553 +- 0.133	0.625
C14	2.066 +- 1.919	0.084 +- 0.064	4.712 +- 4.332	0.634
C18:2	0.023 +- 0.015	0.016 +- 0.007	0.02 +- 0.012	0.636
C16:2	0.008 +- 0.002	0.01 +- 0.003	0.008 +- 0.002	0.643
PC aa C34:4	2.142 +- 0.887	3.385 +- 1.838	4.111 +- 1.41	0.646
PC aa C34:3	8.244 +- 2.693	5.928 +- 1.632	6.264 +- 0.375	0.656
PC ae C36:2	11.486 +- 3.426	16.416 +- 6.471	17.614 +- 3.953	0.657
Ala	264.116 +- 14.426	277.922 +- 20.172	245.118 +- 33.574	0.662
C3	4.956 +- 2.117	2.787 +- 1.609	6.371 +- 3.867	0.673
C18:1	0.08 +- 0.021	0.067 +- 0.017	0.084 +- 0.054	0.675
PC ae C34:2	5.926 +- 1.94	4.46 +- 1.021	6.292 +- 1.318	0.676
PC ae C40:2	0.439 +- 0.231	0.356 +- 0.153	0.592 +- 0.165	0.677
PC aa C42:1	0.049 +- 0.017	0.035 +- 0.012	0.057 +- 0.021	0.678
Ile	153.446 +- 19.107	136.242 +- 9.207	141.412 +- 10.764	0.691
Val	302.414 +- 28.39	274.66 +- 16.078	286.324 +- 18.85	0.692
PC aa C38:4	20.458 +- 10.899	35 +- 16.307	34.318 +- 11.376	0.694
C4:1	0.003 +- 0.002	0.007 +- 0.006	0.004 +- 0.004	0.697
C6 (C4:1-DC)	1.966 +- 1.172	0.686 +- 0.614	2.978 +- 2.53	0.701
PC aa C26:0	0.503 +- 0.046	0.562 +- 0.08	0.582 +- 0.077	0.703
Asn	34.822 +- 5.435	30.664 +- 2.767	30.428 +- 3.05	0.705
lysoPC a C20:4	1.646 +- 1.121	0.989 +- 0.309	2.088 +- 1.287	0.71
PC ae C42:5	0.678 +- 0.234	0.839 +- 0.239	0.97 +- 0.26	0.714
PC aa C38:5	11.26 +- 3.859	18.518 +- 8.729	16.762 +- 5.174	0.717
Gln	353.3 +- 14.588	343.448 +- 25.608	328.812 +- 22.835	0.724
C10:1	0.393 +- 0.055	0.377 +- 0.073	0.333 +- 0.016	0.733
PC ae C36:5	5.646 +- 1.664	4.685 +- 1.238	6.272 +- 1.221	0.74
ADMA	0.466 +- 0.035	0.494 +- 0.027	0.494 +- 0.021	0.746
lysoPC a C28:0	0.341 +- 0.096	0.447 +- 0.152	0.496 +- 0.167	0.755
C12:1	0.283 +- 0.036	0.301 +- 0.034	0.269 +- 0.013	0.755
C18	1.522 +- 1.329	0.189 +- 0.071	3.939 +- 2.994	0.765
PC aa C42:4	0.068 +- 0.035	0.052 +- 0.023	0.081 +- 0.027	0.779
PC aa C36:5	4.38 +- 1.05	4.723 +- 1.224	5.916 +- 1.421	0.783
PC aa C36:4	26.028 +- 16.075	17.304 +- 4.931	32.578 +- 17.462	0.801
lysoPC a C26:1	0.179 +- 0.042	0.141 +- 0.047	0.16 +- 0.043	0.83
SDMA	0.456 +- 0.034	0.494 +- 0.07	0.468 +- 0.01	0.835
PC ae C40:6	1.336 +- 0.324	1.653 +- 0.512	1.448 +- 0.233	0.842
lysoPC a C24:0	0.165 +- 0.078	0.116 +- 0.049	0.124 +- 0.073	0.842
PC aa C34:1	74.1 +- 12.472	70.58 +- 16.268	83.28 +- 17.463	0.849
PC aa C34:2	74.438 +- 26.174	92.718 +- 34.995	93.06 +- 22.442	0.87
C16:1	0.068 +- 0.011	0.081 +- 0.013	0.09 +- 0.036	0.875
PC aa C38:6	5.715 +- 3.573	6.018 +- 2.702	6.97 +- 3.936	0.881
SM (OH) C22:1	4.636 +- 1.059	5.182 +- 1.118	5.378 +- 1.096	0.882
C14:2	0.028 +- 0.005	0.026 +- 0.006	0.025 +- 0.007	0.913
PC ae C42:1	0.13 +- 0.056	0.115 +- 0.031	0.113 +- 0.043	0.951
PC aa C32:1	8.59 +- 2.743	7.732 +- 1.565	7.734 +- 2.309	0.957
SM C26:0	0.129 +- 0.068	0.094 +- 0.029	0.118 +- 0.054	0.969
PC ae C38:5	4.69 +- 1.345	4.583 +- 1.085	4.924 +- 1.041	0.979
C7-DC	0.018 +- 0.006	0.018 +- 0.008	0.016 +- 0.011	0.984
PC ae C36:4	7.093 +- 2.379	6.63 +- 2.997	6.514 +- 1.232	0.984
Ser	79.39 +- 7.049	80.206 +- 6.234	80.696 +- 5.813	0.99
Asp	13.842 +- 1.325	13.714 +- 1.73	13.662 +- 0.24	0.994
