# Supplementary material for: Impacts of Different Prenatal Supplementation Strategies on the Plasma Metabolome of Bulls in the Rearing and Finishing Phase
Source: Metabolites. 2023 Feb 10;13(2):259. doi: 10.3390/metabo13020259 (PMC9960736; doi:10.3390/metabo13020259)
Supplement: Supplementary file 1 [file metabolites-13-00259-s001.zip › Table_S2.xlsx]

## Sheet: Sheet 1
Table S2. Plasma metabolites (µM; mean ± standard error) of bulls in the rearing phase submitted to the different prenatal nutrition approaches (NP, PP and FP) with their respective p values.
Metabolites	NP	PP	FP	p value
C5:1-DC	0.008 +- 0.006	0.005 +- 0.005	0.012 +- 0.009	0.001
SM C26:0	0.068 +- 0.032	0.049 +- 0.006	0.384 +- 0.09	0.002
Serotonin	0.414 +- 0.047	0.91 +- 0.176	0.646 +- 0.08	0.026
PC aa C36:6	0.898 +- 0.51	3.993 +- 1.799	6.028 +- 1.153	0.055
PC aa C36:0	1.02 +- 0.49	5.186 +- 2.361	7.256 +- 1.416	0.065
Putrescine	0.104 +- 0.029	0.15 +- 0.023	0.076 +- 0.013	0.065
Carnosine	42.194 +- 1.849	35.938 +- 1.929	32.522 +- 3.434	0.065
t4-OH-Pro	39.318 +- 4.485	30.268 +- 1.535	30.056 +- 3.143	0.073
Ser	127.79 +- 8.243	122.754 +- 6.374	101.356 +- 7.43	0.075
lysoPC a C28:0	0.172 +- 0.098	0.617 +- 0.216	0.729 +- 0.147	0.085
PC ae C38:0	0.866 +- 0.335	2.159 +- 0.81	3.065 +- 0.579	0.088
Met	42.34 +- 3.617	35.942 +- 2.944	31.26 +- 2.557	0.091
PC ae C34:3	2.771 +- 0.945	7.066 +- 2.964	10.462 +- 2.313	0.102
PC ae C32:2	1.62 +- 0.84	4.665 +- 1.94	7.186 +- 1.941	0.103
PC aa C36:5	3.013 +- 1.21	4.027 +- 1.141	6.472 +- 0.648	0.109
Gln	552.912 +- 27.575	512.808 +- 33.158	434.568 +- 42.594	0.11
PC aa C40:4	1.616 +- 0.988	5.092 +- 2.099	7.767 +- 2.089	0.112
PC ae C30:2	0.308 +- 0.163	0.662 +- 0.242	1.058 +- 0.252	0.114
PC aa C40:5	3.886 +- 2.334	11.84 +- 5.519	21.326 +- 6.707	0.12
C16:1-OH	0.02 +- 0.001	0.025 +- 0.008	0.028 +- 0.013	0.12
PC ae C38:1	0.711 +- 0.385	2.387 +- 1.029	3.397 +- 0.903	0.125
Met-SO	1.284 +- 0.194	1.118 +- 0.104	1.56 +- 0.162	0.127
PC ae C30:1	0.348 +- 0.202	1.124 +- 0.528	1.967 +- 0.665	0.132
C16:2-OH	0.003 +- 0.003	0.009 +- 0.004	0.011 +- 0.008	0.132
Tyr	95.216 +- 3.094	94.61 +- 7.798	77.862 +- 6.917	0.133
C3-DC (C4-OH)	0.087 +- 0.017	0.055 +- 0.013	0.041 +- 0.014	0.134
PC ae C40:5	0.831 +- 0.366	1.46 +- 0.5	2.188 +- 0.373	0.134
PC ae C38:2	0.959 +- 0.452	2.089 +- 0.727	2.965 +- 0.677	0.142
PC ae C36:1	4.442 +- 1.642	6.5 +- 1.259	11.954 +- 3.68	0.143
PC aa C36:1	34.468 +- 17.753	88.04 +- 35.679	130.04 +- 34.985	0.146
PC aa C34:1	47.305 +- 17.149	61.52 +- 14.828	88.1 +- 8.36	0.147
PC ae C30:0	0.24 +- 0.087	0.552 +- 0.18	0.669 +- 0.147	0.15
lysoPC a C28:1	0.234 +- 0.105	0.36 +- 0.087	0.534 +- 0.101	0.16
PC aa C38:5	8.034 +- 4.041	10.464 +- 4.168	19.602 +- 3.843	0.165
C12:1	0.21 +- 0.033	0.275 +- 0.038	0.278 +- 0.013	0.174
PC ae C36:0	0.679 +- 0.329	3.428 +- 1.915	4.161 +- 0.888	0.174
Asp	15.598 +- 0.554	14.64 +- 1.463	12.856 +- 0.551	0.189
PC aa C36:3	26.45 +- 10.21	32.062 +- 8.715	48.74 +- 3.79	0.193
PC aa C42:4	0.045 +- 0.021	0.05 +- 0.019	0.102 +- 0.026	0.201
Arg	140.708 +- 14.219	110.94 +- 11.882	105.496 +- 16.504	0.203
Lys	169.48 +- 14.96	147.468 +- 26.968	114.086 +- 14.562	0.205
Ac-Orn	2.7 +- 0.468	1.904 +- 0.266	1.83 +- 0.339	0.208
PC aa C38:3	7.892 +- 4.107	12.738 +- 5.188	21.37 +- 5.229	0.21
PC aa C40:1	0.258 +- 0.03	0.272 +- 0.041	0.37 +- 0.057	0.218
PC aa C40:6	2.764 +- 1.494	5.407 +- 3.171	8.608 +- 2.843	0.22
PC ae C38:3	1.07 +- 0.473	1.747 +- 0.617	2.645 +- 0.622	0.221
PC aa C42:5	0.06 +- 0.021	0.101 +- 0.027	0.128 +- 0.026	0.227
PC ae C40:1	0.231 +- 0.112	0.228 +- 0.079	0.423 +- 0.046	0.238
PC aa C30:0	1.676 +- 0.688	2.865 +- 0.749	3.518 +- 0.722	0.243
PC ae C34:0	0.807 +- 0.449	2.448 +- 1.176	3.019 +- 0.832	0.247
PC ae C44:3	0.026 +- 0.01	0.041 +- 0.013	0.054 +- 0.009	0.248
Thr	103.19 +- 11.203	99.1 +- 7.077	83.158 +- 4.734	0.251
Alpha-aaa	0.876 +- 0.271	0.762 +- 0.136	1.256 +- 0.175	0.252
PC aa C32:1	4.646 +- 2.108	6.92 +- 1.701	8.914 +- 1.494	0.263
PC ae C38:6	3.221 +- 1.364	5.884 +- 1.85	7.57 +- 2.004	0.277
C3-OH	0.005 +- 0.005	0.038 +- 0.021	0.032 +- 0.013	0.278
PC aa C42:1	0.059 +- 0.022	0.036 +- 0.013	0.061 +- 0.011	0.281
Trp	67.36 +- 6.491	62.03 +- 5.882	53.906 +- 3.889	0.288
His	132.218 +- 8.819	111.432 +- 8.829	110.38 +- 12.034	0.29
PC ae C40:6	0.872 +- 0.346	1.283 +- 0.354	1.59 +- 0.138	0.298
C14:2	0.026 +- 0.002	0.022 +- 0.002	0.021 +- 0.003	0.3
C16-OH	0.005 +- 0.002	0.003 +- 0.001	0.008 +- 0.003	0.302
C10:2	0.02 +- 0.009	0.037 +- 0.012	0.032 +- 0.005	0.306
Pro	121.19 +- 7.393	112.802 +- 11.389	99.592 +- 8.135	0.308
SM (OH) C14:1	1.363 +- 0.532	2.55 +- 0.985	2.481 +- 0.761	0.31
Ile	160.204 +- 8.32	161.91 +- 17.944	135.566 +- 8.848	0.316
Leu	214.124 +- 10.66	216.334 +- 23.465	183.406 +- 10.731	0.324
Kynurenine	6.128 +- 0.488	6.956 +- 0.639	5.66 +- 0.728	0.327
C5-M-DC	0.051 +- 0.012	0.064 +- 0.028	0.06 +- 0.033	0.328
PC ae C42:1	0.084 +- 0.032	0.097 +- 0.022	0.136 +- 0.012	0.328
PC aa C32:0	2.477 +- 0.883	3.768 +- 1.104	4.672 +- 0.872	0.331
PC aa C34:4	1.867 +- 1.11	3.537 +- 1.253	4.198 +- 0.917	0.342
PC aa C36:2	106.746 +- 64.135	164.84 +- 75.855	140.4 +- 28.049	0.342
Asn	50.62 +- 4.2	49.386 +- 7.156	40.08 +- 3.341	0.348
C18:2	0.018 +- 0.015	0.011 +- 0.005	0.015 +- 0.006	0.348
PC ae C40:4	0.545 +- 0.275	0.784 +- 0.301	1.158 +- 0.25	0.35
PC aa C42:0	0.102 +- 0.054	0.076 +- 0.027	0.082 +- 0.022	0.355
Taurine	52.958 +- 4.043	41.886 +- 3.923	44.898 +- 7.445	0.366
PC ae C42:4	0.149 +- 0.108	0.189 +- 0.106	0.365 +- 0.102	0.372
Val	342.432 +- 24.772	323.746 +- 23.134	291.244 +- 25.62	0.382
PC ae C42:3	0.096 +- 0.059	0.114 +- 0.049	0.2 +- 0.049	0.39
PC ae C36:2	9.464 +- 4.676	16.676 +- 4.947	15.804 +- 1.674	0.405
PC aa C42:2	0.078 +- 0.029	0.092 +- 0.025	0.121 +- 0.019	0.406
PC ae C40:3	0.368 +- 0.221	0.509 +- 0.215	0.791 +- 0.191	0.407
PC aa C26:0	0.484 +- 0.095	0.587 +- 0.098	0.655 +- 0.051	0.407
H1	2546.2 +- 1245.921	10424.6 +- 7559.979	10825.2 +- 6068.262	0.408
C4:1	0.007 +- 0.006	0.012 +- 0.008	0.008 +- 0.008	0.408
PC ae C42:2	0.11 +- 0.049	0.12 +- 0.036	0.187 +- 0.036	0.41
PC aa C28:1	0.639 +- 0.29	1.132 +- 0.328	1.157 +- 0.246	0.412
Ala	293.154 +- 11.932	303.126 +- 27.791	261.742 +- 24.967	0.413
SM (OH) C16:1	3.544 +- 2.263	6.374 +- 2.19	7.244 +- 1.417	0.437
PC ae C38:4	2.366 +- 1.084	3.121 +- 0.87	4.002 +- 0.444	0.446
C5:1	0.022 +- 0.012	0.042 +- 0.019	0.017 +- 0.011	0.449
lysoPC a C16:1	0.686 +- 0.38	0.693 +- 0.332	0.754 +- 0.21	0.469
Sarcosine	3.456 +- 0.356	3.074 +- 0.17	3.014 +- 0.21	0.472
PC ae C42:5	0.608 +- 0.244	0.601 +- 0.12	0.888 +- 0.144	0.482
PC ae C34:1	2.984 +- 1.064	4.348 +- 0.811	4.838 +- 1.229	0.482
PC ae C42:0	0.2 +- 0.026	0.231 +- 0.048	0.256 +- 0.012	0.493
SDMA	0.48 +- 0.021	0.45 +- 0.021	0.44 +- 0.029	0.494
PC ae C34:2	3.539 +- 1.44	3.756 +- 1.062	5.892 +- 1.758	0.496
Creatinine	92.354 +- 7.325	90.456 +- 6.686	80.85 +- 6.597	0.5
PC aa C38:6	5.425 +- 4.099	3.28 +- 1.271	4.694 +- 0.641	0.523
PC aa C38:0	0.663 +- 0.233	0.968 +- 0.218	0.968 +- 0.157	0.523
C3	1.006 +- 0.673	2.771 +- 1.907	3.128 +- 2.455	0.537
C18:1-OH	0.009 +- 0.003	0.018 +- 0.006	0.022 +- 0.012	0.538
C10:1	0.294 +- 0.039	0.358 +- 0.061	0.321 +- 0.018	0.538
C16:2	0.003 +- 0.003	0.007 +- 0.003	0.007 +- 0.004	0.538
PC aa C36:4	24.266 +- 17.645	13.096 +- 3.114	18.74 +- 1.411	0.546
PC aa C38:4	17.847 +- 10.792	23.59 +- 10.252	34.802 +- 10.216	0.547
Orn	56.57 +- 6.427	50.788 +- 6.505	46.794 +- 6.044	0.556
C12-DC	0.062 +- 0.009	0.052 +- 0.007	0.052 +- 0.007	0.571
C10	0.356 +- 0.311	0.045 +- 0.006	0.063 +- 0.016	0.573
C3:1	0.004 +- 0.004	0.004 +- 0.004	0.005 +- 0.005	0.574
PC aa C40:2	0.07 +- 0.03	0.106 +- 0.029	0.112 +- 0.027	0.58
SM (OH) C22:1	3.52 +- 1.185	4.54 +- 0.566	4.634 +- 0.455	0.58
Phe	70.88 +- 4.806	69.348 +- 4.742	63.766 +- 4.864	0.582
C14:1-OH	0.006 +- 0.003	0.013 +- 0.005	0.009 +- 0.006	0.588
PC ae C32:1	0.983 +- 0.372	1.377 +- 0.272	1.394 +- 0.24	0.592
C18	0.168 +- 0.127	0.171 +- 0.084	0.228 +- 0.116	0.615
lysoPC a C18:1	6.461 +- 3.779	6.7 +- 3.311	7.442 +- 1.856	0.63
PC ae C40:2	0.349 +- 0.173	0.359 +- 0.139	0.487 +- 0.12	0.631
Gly	465.33 +- 10.6	468.3 +- 26.838	440.284 +- 24.692	0.636
lysoPC a C24:0	0.114 +- 0.04	0.159 +- 0.049	0.207 +- 0.034	0.651
SM C20:2	0.172 +- 0.118	0.036 +- 0.032	0.05 +- 0.014	0.652
PC aa C34:3	5.156 +- 2.4	5.817 +- 1.759	7.75 +- 1.615	0.656
ADMA	0.564 +- 0.037	0.57 +- 0.023	0.528 +- 0.039	0.674
C6:1	0.021 +- 0.013	0.229 +- 0.198	0.261 +- 0.233	0.677
PC aa C32:3	7.151 +- 6.284	12.856 +- 5.375	13.114 +- 3.673	0.681
SM C24:1	24.592 +- 14.726	13.145 +- 5.801	15.66 +- 5.254	0.707
SM C16:0	43.66 +- 22.355	54.56 +- 20.66	68.8 +- 17.52	0.708
C7-DC	0.025 +- 0.018	0.021 +- 0.007	0.013 +- 0.008	0.736
C14:2-OH	0.006 +- 0.002	0.008 +- 0.004	0.005 +- 0.003	0.743
C16:1	0.069 +- 0.012	0.063 +- 0.01	0.077 +- 0.016	0.753
C18:1	0.049 +- 0.015	0.064 +- 0.023	0.071 +- 0.023	0.757
PC aa C40:3	0.154 +- 0.08	0.16 +- 0.046	0.216 +- 0.054	0.76
Cit	65.352 +- 8.488	66.994 +- 6.906	60.348 +- 7.07	0.764
C6 (C4:1-DC)	0.677 +- 0.599	0.383 +- 0.345	0.49 +- 0.414	0.77
PC aa C32:2	4.05 +- 1.98	4.852 +- 1.448	6.064 +- 2.192	0.771
C14	0.801 +- 0.718	0.115 +- 0.069	0.162 +- 0.083	0.791
lysoPC a C26:0	0.176 +- 0.084	0.209 +- 0.072	0.246 +- 0.057	0.808
lysoPC a C18:0	28.327 +- 22.829	9.2 +- 3.859	8.721 +- 2.324	0.81
PC aa C42:6	0.168 +- 0.046	0.169 +- 0.037	0.18 +- 0.025	0.831
PC ae C38:5	3.408 +- 1.475	3.508 +- 1.01	4.332 +- 0.836	0.835
lysoPC a C20:3	0.58 +- 0.283	0.597 +- 0.17	0.74 +- 0.15	0.849
SM (OH) C22:2	2.225 +- 1.111	2.4 +- 1.015	2.915 +- 0.894	0.865
PC ae C36:5	4.608 +- 1.909	4.126 +- 1.157	5.274 +- 1.334	0.871
SM C18:1	6.246 +- 2.789	4.723 +- 1.759	5.554 +- 0.96	0.874
C4	2.797 +- 2.602	3.01 +- 2.847	4.435 +- 4.316	0.875
Glu	94.866 +- 9.99	94.356 +- 4.935	90.084 +- 4.251	0.876
lysoPC a C26:1	0.162 +- 0.063	0.155 +- 0.049	0.185 +- 0.021	0.907
lysoPC a C17:0	0.738 +- 0.416	0.937 +- 0.454	0.974 +- 0.293	0.91
lysoPC a C20:4	1.768 +- 1.376	1.053 +- 0.351	1.207 +- 0.141	0.914
PC ae C36:3	1.958 +- 0.729	2.28 +- 0.747	2.322 +- 0.582	0.923
SM C26:1	0.1 +- 0.046	0.085 +- 0.02	0.084 +- 0.024	0.932
C12	0.446 +- 0.418	0.02 +- 0.01	0.099 +- 0.071	0.935
C5-DC (C6-OH)	0.117 +- 0.102	0.112 +- 0.061	0.094 +- 0.059	0.937
PC aa C34:2	78.554 +- 33.888	72.338 +- 25.737	65.48 +- 8.611	0.938
SM C18:0	11.532 +- 3.842	12.13 +- 2.668	12.684 +- 1.606	0.961
PC ae C44:6	0.247 +- 0.148	0.135 +- 0.022	0.142 +- 0.03	0.97
C5	0.678 +- 0.437	0.506 +- 0.432	1.432 +- 1.327	0.973
lysoPC a C18:2	10.64 +- 6.215	8.889 +- 4.96	5.04 +- 0.759	0.975
C5-OH (C3-DC-M)	0.026 +- 0.009	0.049 +- 0.033	0.034 +- 0.014	0.976
C16	0.623 +- 0.585	0.06 +- 0.031	0.272 +- 0.23	0.98
PC ae C44:4	0.059 +- 0.023	0.053 +- 0.017	0.055 +- 0.015	0.981
C14:1	0.027 +- 0.016	0.033 +- 0.019	0.053 +- 0.018	0.985
lysoPC a C14:0	0.815 +- 0.571	0.441 +- 0.113	0.416 +- 0.058	0.986
SM C24:0	10.664 +- 5.307	9.972 +- 3.49	10.916 +- 2.829	0.986
SM (OH) C24:1	0.407 +- 0.157	0.431 +- 0.089	0.428 +- 0.083	0.988
PC aa C24:0	8.479 +- 8.43	0.07 +- 0.027	0.128 +- 0.022	0.988
PC ae C36:4	5.378 +- 2.112	5.575 +- 2.264	5.808 +- 2.194	0.991
lysoPC a C16:0	46.164 +- 38.884	11.569 +- 6.143	6.116 +- 1.813	0.998
