# Supplementary material for: Impacts of Different Prenatal Supplementation Strategies on the Plasma Metabolome of Bulls in the Rearing and Finishing Phase
Source: Metabolites. 2023 Feb 10;13(2):259. doi: 10.3390/metabo13020259 (PMC9960736; doi:10.3390/metabo13020259)
Supplement: Supplementary file 1 [file metabolites-13-00259-s001.zip › Table_S3.xlsx]

## Sheet: anova_metaboanalyst_tempo_trat_
Table S3. Repeated measures analysis over time with all metabolites and the respective p values.
Metabolites	p values
	Time	Interaction (Treatment x Time)
Taurine	0.000001	0.59332
Carnosine	0.000002	0.93269
His	0.000003	0.82545
Pro	0.000008	0.62623
Sarcosine	0.000009	0.96935
Gln	0.00002	0.40556
Trp	0.00002	0.54407
Ser	0.00002	0.82489
Leu	0.00006	0.36766
Orn	0.00088684	0.14531
Asn	0.00090544	0.96765
Met-SO	0.0010027	0.17517
Arg	0.0010905	0.45855
Creatinine	0.0019266	0.1838
Lys	0.002083	0.47442
Met	0.0039621	0.78123
ADMA	0.0086469	0.96308
Gly	0.0088794	0.074549
Kynurenine	0.01547	0.26755
Cit	0.023263	0.071425
C9	0.025542	0.8195
Tyr	0.05066	0.90261
Ac-Orn	0.07127	0.1891
C14:1-OH	0.079729	0.52978
Val	0.093016	0.38851
C18	0.11893	0.7586
t4-OH-Pro	0.12018	0.21359
C6 (C4:1-DC)	0.14683	0.74239
C14:2-OH	0.16129	0.70329
Thr	0.16481	0.4497
C5	0.16562	0.98639
C16	0.17407	0.90924
C3	0.17658	0.93597
C12	0.17844	0.90469
C8	0.18838	0.93244
Ala	0.19592	0.52596
C10	0.19991	0.90873
C12:1	0.20608	0.13
C14	0.20827	0.91181
PC ae C36:3	0.2086	0.67466
C16:2	0.21491	0.37713
PC aa C24:0	0.22977	0.96212
C10:1	0.24333	0.18392
Serotonin	0.24383	0.9126
SM (OH) C22:1	0.24811	0.16287
PC ae C38:5	0.25073	0.67172
lysoPC a C18:0	0.26866	0.89097
C3-DC (C4-OH)	0.28699	0.77198
PC ae C34:2	0.30127	0.59663
C12-DC	0.30836	0.14152
C4:1	0.30973	0.30492
C14:2	0.33582	0.23124
SM C26:0	0.34047	0.30272
PC aa C32:2	0.34982	0.9306
PC ae C44:3	0.35015	0.37244
PC aa C42:5	0.35964	0.94413
C5:1	0.3616	0.65162
SM C26:1	0.37147	0.35588
PC ae C40:6	0.37587	0.53013
PC aa C34:1	0.37686	0.25216
Ile	0.3868	0.49138
PC ae C36:5	0.42013	0.54273
PC aa C38:6	0.42321	0.73351
PC ae C42:5	0.42468	0.52059
C16:2-OH	0.43455	0.57096
PC ae C42:4	0.43582	0.47098
PC aa C32:1	0.44205	0.62261
C18:1	0.44762	0.75019
Putrescine	0.45287	0.22134
PC aa C34:2	0.45655	0.29902
PC ae C40:5	0.4633	0.54059
PC aa C40:3	0.46799	0.36076
Asp	0.47032	0.35647
C5-OH (C3-DC-M)	0.47049	0.52536
PC aa C36:4	0.47136	0.72192
C16:1	0.47227	0.71668
C16:1-OH	0.47962	0.93179
PC ae C36:4	0.48001	0.48445
PC aa C40:6	0.48682	0.59206
PC aa C42:0	0.49239	0.97667
PC aa C38:5	0.49331	0.64613
PC ae C44:5	0.49503	0.88887
PC ae C44:6	0.49591	0.76409
PC ae C38:4	0.50385	0.50676
C0	0.51796	0.86139
C18:2	0.52713	0.79273
lysoPC a C28:0	0.54043	0.6298
PC aa C38:0	0.54609	0.46012
lysoPC a C18:1	0.5482	0.84155
SM C16:0	0.5487	0.61566
SDMA	0.5512	0.18391
PC aa C40:2	0.55387	0.41284
Alpha-aaa	0.55395	0.81004
SM C24:1	0.55453	0.64425
lysoPC a C24:0	0.56232	0.12609
lysoPC a C16:0	0.57751	0.82901
PC aa C36:5	0.58529	0.714
PC aa C40:4	0.59821	0.53428
PC aa C42:6	0.59973	0.3812
lysoPC a C20:3	0.60049	0.85098
PC ae C42:1	0.60534	0.1962
PC ae C40:2	0.60617	0.52757
Glu	0.60758	0.27954
PC ae C40:4	0.61234	0.5875
PC aa C38:4	0.61259	0.67696
PC ae C38:6	0.61494	0.93708
lysoPC a C26:0	0.61721	0.4695
PC ae C32:1	0.63052	0.96626
SM (OH) C24:1	0.63794	0.40833
PC ae C42:2	0.63989	0.49737
PC ae C42:3	0.648	0.6074
lysoPC a C14:0	0.64883	0.96101
SM C18:0	0.64904	0.59692
PC aa C26:0	0.65932	0.34053
PC ae C40:3	0.66124	0.63095
C5:1-DC	0.66152	0.79552
C3:1	0.66374	0.76588
PC aa C40:5	0.66809	0.70495
C10:2	0.6682	0.68515
C18:1-OH	0.67662	0.7519
C4	0.68347	0.87873
PC aa C34:3	0.68754	0.64071
SM C20:2	0.69349	0.73427
PC aa C36:3	0.69403	0.31202
PC aa C42:1	0.69899	0.72105
Phe	0.70721	0.63218
lysoPC a C18:2	0.71786	0.57217
PC ae C36:2	0.72438	0.29048
PC aa C40:1	0.73191	0.1936
lysoPC a C20:4	0.73234	0.94393
lysoPC a C28:1	0.73703	0.67879
PC ae C38:3	0.73707	0.5417
SM (OH) C14:1	0.74037	0.78621
PC ae C38:0	0.74404	0.71797
PC ae C40:1	0.74906	0.45929
PC ae C30:0	0.75067	0.57173
C2	0.76948	0.893
PC aa C32:3	0.7743	0.55456
C7-DC	0.77817	0.49156
SM (OH) C22:2	0.78864	0.46686
PC ae C44:4	0.79375	0.73565
SM C18:1	0.79932	0.62648
PC aa C32:0	0.81232	0.48602
lysoPC a C26:1	0.82394	0.53903
PC aa C38:3	0.83097	0.58006
lysoPC a C16:1	0.83694	0.8312
C3-OH	0.83929	0.34443
PC aa C36:6	0.84433	0.88149
H1	0.85214	0.76132
PC ae C32:2	0.86312	0.62724
PC ae C38:1	0.86776	0.61913
PC aa C42:2	0.86881	0.38742
PC ae C30:2	0.89033	0.8728
PC ae C38:2	0.8909	0.42868
lysoPC a C17:0	0.89706	0.79127
SM (OH) C16:1	0.90324	0.62793
PC ae C36:0	0.91544	0.99289
PC aa C36:1	0.91863	0.57677
PC ae C34:1	0.92321	0.79227
PC ae C30:1	0.92579	0.66547
PC ae C36:1	0.93361	0.33932
C16-OH	0.93742	0.35205
PC aa C36:0	0.94292	0.90659
PC aa C42:4	0.94652	0.22089
C14:1	0.94848	0.48213
PC aa C30:0	0.95331	0.51637
C5-DC (C6-OH)	0.95857	0.78502
PC ae C42:0	0.96057	0.7552
SM C16:1	0.96445	0.58206
SM C24:0	0.967	0.93238
PC aa C36:2	0.97108	0.37635
PC ae C34:0	0.97507	0.75924
C6:1	0.97683	0.79477
C5-M-DC	0.97917	0.69064
PC ae C34:3	0.98327	0.54395
PC aa C34:4	0.99019	0.40056
PC aa C28:1	0.99791	0.39235
